# Supplementary material for: Differential Modulation of Cancer Cell Proliferation by Fermented Plant-Based Beverages: A Comparative Study of Tiger Nut, Carob and Rice Beverages in Colorectal Adenocarcinoma Cells
Source: Foods. 2025 Aug 30;14(17):3072. doi: 10.3390/foods14173072 (PMC12428345; doi:10.3390/foods14173072)
Supplement: Supplementary file 1 [file foods-14-03072-s001.zip]

Archive with 1 entries (1 files):
- foods-3759350-supplementary.pdf
